# Supplementary material for: Deep Learning Fast Screening Approach on Cytological Whole Slides for Thyroid Cancer Diagnosis
Source: Cancers (Basel). 2021 Aug 2;13(15):3891. doi: 10.3390/cancers13153891 (PMC8345428; doi:10.3390/cancers13153891)
Supplement: Supplementary file 1 [file cancers-13-03891-s001.zip]

Archive with 1 entries (1 files):
- cancers-1293334-supplementary.pdf
